# Supplementary material for: A Comparative Study on the Effects of “Honey and Fenugreek” with “Fenugreek” on the Breastfeeding Success: A Randomized Trial
Source: Evid Based Complement Alternat Med. 2022 Jun 23;2022:6048280. doi: 10.1155/2022/6048280 (PMC9246572; doi:10.1155/2022/6048280)
Supplement: Supplementary Materials — The supplementary files include a CONSORT 2010 checklist of information and a personal and demographic information questionnaire form. [file 6048280.f1.zip]

Archive with 3 entries (2 files):
- 6048280.f1/
- 6048280.f1/CONSORT 2010 Checklist-Honey.doc
- 6048280.f1/Demographic and personal information form.docx
